# Supplementary material for: Efficient Delivery of DNA Using Lipid Nanoparticles
Source: Pharmaceutics. 2022 Aug 15;14(8):1698. doi: 10.3390/pharmaceutics14081698 (PMC9416266; doi:10.3390/pharmaceutics14081698)
Supplement: Supplementary file 1 [file pharmaceutics-14-01698-s001.zip]

Archive with 1 entries (1 files):
- pharmaceutics-1830107-supplementary.pdf
